# Supplementary material for: Survival in Women with De Novo Metastatic Breast Cancer: A Comparison of Real-World Evidence from a Publicly-Funded Canadian Province and the United States by Insurance Status
Source: Curr Oncol. 2022 Jan 16;29(1):383–91. doi: 10.3390/curroncol29010034 (PMC8774867; doi:10.3390/curroncol29010034)
Supplement: Supplementary file 1 [file curroncol-29-00034-s001.zip]

Archive with 1 entries (1 files):
- curroncol-1538669-supplementary.pdf
